# Supplementary material for: Association of the Ratio of Early Mitral Inflow Velocity to the Global Diastolic Strain Rate with a Rapid Renal Function Decline in Atrial Fibrillation
Source: PLoS One. 2016 Jan 28;11(1):e0147446. doi: 10.1371/journal.pone.0147446 (PMC4731152; doi:10.1371/journal.pone.0147446)
Supplement: S1 File — (XLS) [file pone.0147446.s001.xls]

## Sheet: Sheet1
sava	strainrate	E	EDT	E/E'	Ea	E/Ea	LVEF	UA	Hgb	(AC)sugar	F/U time	F/U times	renalendpointtime	renalendpoint	eGFR	proteinuria	LAEI	coumadin1	antiplatelet1	stillinaf	(LA strain)	age	LVEF	LAVI	sex	chol	TG	logTG	CCB	B-blocker	diuretic	LVIDD	LVIDS	LVMI	LVH	BMI	ACEI/ARB	DBP	SBP	CHF	CVA	HTN	DM	CAD	HR
4.83333	1.56278	110	169.667	70.3875	8.25	13.3333	-14.7333	8	12.8	96	3.54247	35	2.63288	1	46.228	0	6.39039	0	1	1	16.6333	81	62.2222	30.135	0	163	87	1.93952	1	1	1	48	33	121.531	1	21.7784	1			1	0	1	0	0	60.9508
5.33333	1.37833	95.6667	115	69.4075	7.8	12.265	-10.4333	6		82	3.10685	11	3.10685	0	53.27	0	23.6044	0	0	1	13.875	58	41.3793	23.3858	1	202	144	2.15836	1	0	0	64	48	130.467	1	25.6489	0	76	128	0	0	0	0	0	124.121
7.5	1.24667	98	138	78.6096	9.75	10.0513	-10.9333	7.2	17.3		2.58082	12	2.58082	0	95.16	0	22.9184	0	1	1	13.47	56	55.7692	57.5002	1	184	82	1.91381	1	0	0	49	25	187.057	1	26.7949	0	60	105	0	1	1	0	0	116.868
6.16667	1.18556	90	149.667	75.9138	9	10	-10.6	7.7	14.6	103	1.89315	6	1.89315	0	61.89	1	20.2367	0	1	1	13.325	69	34.8837	41.6743	1	173	49	1.6902	0	1	0	50	31	133.82	1	31.6158	1	100	137	0	0	1	0	0	70.0935
5.16667	1.84556	80	133.667	43.3474	9.75	8.20513	-15.2667		13.3		2.79178	10	1.4411	1	48.48	0	22.5115	1	0	1	9.39167	69	49.2958	128.833	1	237	144	2.15836	0	1	0	57	37	245.918	1	24.9199	1		142	0	1	1	0	0	53.2292
9.16667	1.76167	103.333	170.333	58.6566	14.1	7.32861	-16.5667	7.1	14.6	128	2.87397	9	0.356164	1	65.08	1	13.7588	0	1	1	19.2583	73	51.1628	50.6456	1				1	1	0	56	38	176.117	1	32.45	0	79	129	0	0	1	0	0	87.5912
6.5	1.27444	91.6667	169.333	71.9268	9.15	10.0182	-13.5	7.1	10.6	139	1.90411	14	0.482192	1	66.2679	1	41.1006	0	1	1	19.975	81	39.5062	16.6962	1	136	46	1.66276	0	1	1	53	43	130.655	1	24.8016	1	80	140	0	0	1	1	0	85.8615
8.5	2.10667	81	201.333	38.4494	8.25	9.81818	-17.5	5.9	11.6	91	2.50959	6	0.153425	1	15.83	1	77.3594	0	1	0	17.61	85	59.0164	46.6175	1	127	50	1.69897	0	0	0	41	26	134.712	1	27.7767	1	52	97	0	0	1	0	0	82.4629
3	0.406667	83.3333	112.333	204.918	4.95	16.835	-3.4	10.5	14.2	291	2.63014	32	0.50137	1	25.0313	1	29.1558	0	1	1	5.61667	60	8.36364	74.8138	1	120	39	1.59106	1	1	1	80	75	287.718	1	28.0102	1	86	124	1	0	0	1	0	93.3998
7.66667	2.25667	119.667	118.667	53.0281	12.75	9.38562	-16.1	4.8			2.68219	3	2.68219	0	71.34		26.9605	0	1	1	17.975	70	54.3478	64.9416	0				1	1	1	44	26	82.9221	0	20.2848	0	91	124	0	0	1	0	0	60.3136
5.33333	1.30333	88.6667	133	68.0307	6.9	12.8502	-9.86667	6.7	12.9	89	2.92877	11	2.92877	0	72.71	0	14.1947	1	0	1	10.73	86	58.6207	36.6465	1	101	130	2.11394	0	1	0	52	37	123.35	0	25.5593	0			0	1	0	0	1	102.389
5	1.38167	79.6667	122	57.6598	8.25	9.65657	-11.1333	4.8	11.3		2.06575	3	2.06575	0	65.3708	1	17.5717	0	1	1	14.3583	77	39.3939		0	128	56	1.74819	0	0	1	50	34				0	60	100	1	0	0	0	0	104.639
6.83333	1.75056	69.3333	148.667	39.6065	11.07	6.26317	-13.6	8.6	15.3		4.51781	38	1.24384	1	67.0036	0	77.1538	0	1	1	14.15	66	62.4437	34.8035	1				0	1	0	51	39	169.755	1	24.6904	1	69	119	1	0	1	0	0	82.9646
7.5	1.77833	108.667	145.667	61.1059	10.2	10.6536	-15.4333	3.5	8.4		3.41644	20	0.230137	1	54.0804	1	21.2284	0	0	1	21.9	80	63.0435	48.3049	0	142	165	2.21748	0	0	0	61	40	107.376	0	32.0204	0			0	0	1	1	0	91.9681
6.83333	1.79667	148.667	138.667	82.7458	8.4	17.6984	-11.6333	9.4	12.4	104	2.96438	20	0.769863	1	47.27	1	68.9711	1	0	1	13.475	83	31.0345	32.0445	1				0	0	1	56	46	122.269	0	27.5312	1	60	126	1	1	1	0	1	87.8992
4.67	0.78	94.6667	115	121.368	6.3	15.0265	-6.06667	7.7	15.7	105	4.22192	8	4.22192	1	80.6516	0	63.0602	1	0	1	13.7917	57	40.3509	34.7938	1	152	63	1.79934	0	0	1	73	58	206.103	1	34.2561	1	80	120	1	0	1	1	0	100.874
5.16667	1.285	57.3333	129.667	44.6174	6.15	9.32249	-10.8	3.9	11.1	99	0.816438	12	0.816438	0	36.26	0	16.2367	0	0	1	11.1667	83	52.1127	52.6082	0	192	71	1.85126	0	1	1	49	34	162.785	1	19.2277	1	92	162	0	0	0	0	0	82.3045
9.5	2.21167	103	182	46.5712	11.25	9.15556	-19.1333	8.6	12.1	95	2.58904	7	2.58904	0	31.23	0	61.5582	0	1	1	24.22	77	76.3636	33.5761	1	152	107	2.02938	1	0	1	52	31	117.079	0	29.4023	1	54	122	0	0	1	0	0	51.8224
6.16667	1.29667	98.6667	161	76.0925	10.05	9.81758	-11.2667	7.1	15.2	82	1.91781	11	1.70685	1	56.8368	0	22.4075	1	1	1	11.9167	81	58.5366	37.2319	1	164	94	1.97313	1	1	0	52	32	95.2326	0	30.8642	0			0	1	1	0	0	55.7621
6	2.46833	114	132.333	46.185	9	12.6667	-16.9667	7.6	13.2	92	3.73973	5	3.73973	0	31.079	0	40.6687	1	0	1	14.1917	76	61.3636	73.7626	0	283	138	2.13988	0	1	1	48	29	141.703	1	30.2978	1	70	120	0	0	1	0	0	76.3165
7.33333	1.62222	78.6667	165.667	48.4932	9.15	8.59745	-13.0333	8.8	15.1	103	2.01644	4	2.01644	0	79.57	0	57.8248	0	1	1	20.04	66	55.1282	39.6915	1	208	91	1.95904	1	0	1	45	23	99.0802	0	28.125	1	71	127	0	0	1	0	0	78.2677
11.5	1.43556	92	147.667	64.0867	11.7	7.86325	-17.1667	4.4	14.2	116	2.31233	26	0.717808	1	59.3786	1	18.4513	1	0	1	16.21	75	63.9535		1	156	75	1.87506	0	1	1	48	27				0	64	94	1	0	0	0	0	83.1025
6.66667	1.78111	69	154.667	38.7399	6.9	10	-11.9	6.3	14.8	114	3.11233	12	1.17534	1	74.2688	0	24.948	0	1	1	16.04	87	68.0851	31.556	1	179	117	2.06819	1	0	1	54	40	135.66	1	29.7521	1			0	0	1	0	0	82.3723
4.66667	1.08222	105.333	101.667	97.3306	6.15	17.1274	-6.3	8.4	15		2.97808	18	2.97808	0	57.44	1	52.1111	0	1	1	7.36	81	40.3846		1				0	1	1	43	34				0	103	164	1	0	1	0	0	91.4913
4.16667	1.15889	103.333	100.667	89.1659	7.8	13.2479	-11.3	11.4	12.4	84	2.10137	30	1.9589	1	48.92	0	11.9483	1	0	1	12.45	79	23.7037	127.024	1	141	46	1.66276	0	0	1	62	45	211.484	1	25.0399	0			1	1	1	0	0	61.589
7.16667	2.21556	101	102.667	45.5868	11.1	9.0991	-18.1333	4.8	13	119	3.99178	14	2.0137	1	30.807	0	62.4507	0	1	1	21.0167	70	62.7907	38.1514	1	179	74	1.86923	1	1	0	39	27	83.219	0	22.9591	1	87	153	0	0	0	0	0	93.7793
8.16667	1.71389	104	130.333	60.6807	12.45	8.35341	-15.6333	10.5		78	4.33973	9	4.33973	0	61.2691	1	12.2879	0	1	1	21.4667	55	51.744	34.6444	1	141	364	2.5611	0	1	0	50	33	133.489	1	27.0416	1	100	133	0	0	0	0	0	65.6455
5.5	1.49722	91.3333	131.333	61.0019	7.5	12.1778	-11.7333		13.9	133	3.52329	42	1.44932	1	33.3944	1	10.4236	0	1	1	15.05	75	37.5	40.0612	0	206	152	2.18184	0	0	0	47	37	168.166	1	23.833	0	71	139	1	0	1	1	0	103.699
8.5	2.025	80.6667	134.333	39.8354	11.55	6.98413	-18.2667	8.2	13.8	125	2.36438	4	2.36438	0	55.3	0	14.0407	1	1	1	18.03	79	67.1642	45.2052	1	160	30	1.47712	0	0	1	49	30	84.7708	0	24.977	1	73	135	0	1	1	1	0	57.7034
5.5	1.90444	90.6667	187.667	47.6079	6.3	14.3915	-14.4	10.8	11.4	222	2.32877	6	2.32877	0	31.78	1	27.8763	0	1	1	12.11	82	52.9412	47.1694	0	240	357	2.55267	1	0	1	41	24	141.868	1	27.5312	1	60	127	1	0	1	1	0	57.8927
4	0.559444	47.3333	199.667	84.6077	3.15	15.0265	-4.63333	10.4	14.9		1.41918	17	1.28493	1	50.9716	0	36.6855	0	1	1	6.61667	66	15.9003	67.8779	1	146	93	1.96848	1	0	1	72	63	247.27	1	19.2672	1	88	114	1	0	1	0	1	78.4314
2.66667	0.741111	62.3333	216	84.1079	4.35	14.3295	-8.43333	8.8	14.1		4.15342	18	4.15342	1	46.3247	0	16.5863	0	1	1	10.1083	90	27.1605	41.4855	1				1	0	1	60	45	193.538	1	21.5019	1			1	0	1	0	0	60.4961
6.5	1.91611	92.3333	182.667	48.1879	12.9	7.15762	-15.1333	6.2			2.76164	7	2.76164	1	73.18	0	8.39921	0	1	1	22.5833	59	67.3913	45.3727	1				0	0	0	41	25	83.0258	0	24.3046	0		116	0	0	0	0	0	58.9159
9.5	2.19389	127	108	57.8881	9.15	13.8798	-17.1	6.5	9.2	174	2.35342	14	2.35342	0	36.46	0	81.5665	1	1	1	19.4833	71	80.4348	32.4821	1	165	118	2.07188	1	0	0	43	29	117.007	0	30.9156	1	97	135	0	1	1	1	0	108.932
8.83333	1.12278	109.333	97.3333	97.3775	11.55	9.46609	-10.1667	7.8	13	83	0.69863	13	0.457534	1	51.5305	0	24.5267	1	1	0	7.95	89	59.0164	31.7267	1	152	105	2.02119	1	0	0	61	41	183.581	1	29.3575	0			0	1	0	0	0	98.5545
5.66667	1.77944	88	147	49.4536	8.4	10.4762	-11.3667	6.3	11.9	135	3.73973	35	3.73973	0	32.7066	0	23.3898	1	0	1	10.45	73	67.4419	52.5519	1	109	137	2.13672	0	1	1	40	23	85.3936	0	24.8591	1	71	152	0	0	1	1	1	96.0922
5.5	2.02444	98	141	48.4083	10.05	9.75124	-13.3333	4.4		85	6.38082	10	6.38082	0	51.3924		60.6383	1	0	1	22.8417	58	70.5882	23.0275	0	172	147	2.16732	0	1	1	49	15	111.545	1	23.833	1	84	163	1	0	0	0	0	85.5432
	1.75611	115		65.4856	9.297	12.3667	-17.3333	7	12.4	149	3.25753	5	3.25753	0	51.6313	0	7.62581	1	0	1	16.75	78	69.2308	42.4327	0	151	77	1.88649	0	1	0	44	27	88.4309	0	24.4444	1	65	116	0	0	1	1	0	78.0234
5.66667	1.45333	92.3333	146	63.5321	9.825	9.39779	-10.1	9.4	15.4	106	2.8411	18	2.8411	0	32.6429	0	31.5948	0	0	1	12.63	85	55.1247	57.8478	1	192	89	1.94939	0	0	0	52	40	106.48	0	24.7768	0			0	0	1	0	0	104.457
8	1.68889	98.6667	136.667	58.4211	11.25	8.77037	-14.3333	9.9	11.1	125	2.91233	29	1.61096	1	62.93	0	27.2765	0	1	1	18.525	75	62.5	24.7621	1	127	85	1.92942	0	1	0	56	34	164.929	1	23.7118	0	65	104	0	1	1	1	1	82.3949
6.5	1.34944	89	183.333	65.9531	8.025	11.0903	-14.6	7.9	15.7	102	4.15068	9	4.13973	1	48.8824	0	26.4993	1	0	1	13.1917	78	60.5832	42.0664	1	175	218	2.33846	1	1	0	54	33	205.92	1	27.1178	1			0	0	1	1	0	87.745
6.83333	2.385	90	135.667	37.7358	9.9	9.09091	-16.9667		11.1	100	3.57808	29	0.421918	1	35.8601	1	19.6569	0	0	1	15.7833	71	64	54.6302	0				1	0	1	59	44	189.82	1	26.8386	1	81	125	0	0	1	1	0	137.489
5.5	1.82611	101.667	159.333	55.6739	6.9	14.7343	-14.7667	9.5	15	119	2.01644	9	2.01644	0	43.49	1	45.4346	1	0	1	14.1833	74	59.5745	42.9037	1	201	217	2.33646	0	1	0	49	34	124.153	0	32.4354	1	65	130	0	1	1	1	0	79.3861
6.16667	1.54333	71.3333	138.333	46.2203	9.45	7.5485	-13.2333	9.2	16.4	110	2.52603	7	2.52603	1	46.94	0	2.69847	0	1	1	14.07	73	55.2083		1	189	136	2.13354	0	0	0	58	41				1	112	152	0	0	1	1	0	84.1043
5.33333	1.51889	81.6667	143.333	53.7674	9.3	8.78136	-11.6333	5.7	16.9	84	4.09863	5	4.09863	0	66.0125	0	5.38022	0	0	1	11.8667	56	32.6316	45.836	1	232	94	1.97313	0	0	0	51	41	146.54	1	27.1809	0	80	120	0	0	1	0	0	78.0234
6.33333	1.88833	120.333	124.333	63.7246	9.3	12.9391	-14.7		14.2		3.14795	18	3.14795	1	45.9921	0	39.0688	0	0	1	15.7917	76	70.2128	55.6667	0				0	0	0	43	26	89.9114	0	28.5375	0	87	160	0	0	1	0	0	67.3703
6.33	1.365	75.3333	136	55.1893	9.21	8.17952	-10.4333	4.7	15.4	104	4.14795	4	4.14795	0	57.0246	0	61.7559	0	1	1	15.84	61	61.248	45.5264	1	163	75	1.87506	1	1	0	57	38	98.45	0	27.8852	1	91	149	0	0	0	0	0	76.0842
5.66667	1.28556	97.6667	200	75.9723	9.45	10.3351	-11.7333	5.5	17.2	154	3.06575	11	3.06575	0	83.09	0	5.30647	0	1	1	16.5167	60	35.9551	34.3694	1	193	70	1.8451	0	0	0	54	44	133.927	1	26.7759	0	85	125	0	0	1	1	0	108.108
5.83333	1.29333	79.6667	147.333	61.5979	7.05	11.3002	-14	9.1	15.4	107	3.38082	8	3.38082	0	42.3286	0	17.1004	0	1	1	16.0583	70	66.6667	16.3302	0	190	137	2.13672	1	1	0	43	31	80.2214	0	35.8836	1	90	120	0	0	1	0	0	73.9463
5.33333	1.43056	75.3333	122	52.6602	10.83	6.95599	-10.1	8.4	13.8	95	3.29589	6	3.29589	0	54.1231	0	101.228	0	1	1	19.775	60	36.2154	46.0175	1	174	91	1.95904	0	1	0	61	46	93.3848	0	25.3086	1	70	110	0	0	0	0	1	87.4891
8.16667	1.44611	120.333	235.667	83.2117	8.85	13.597	-14.6667	11.5	11.8		2.49315	24	0.167123	1	82.26	1	41.5956	0	1	1	11.68	47	64.7727	52.9519	1	145	95	1.97772	1	0	0	52	29	160.899	1	35.756	1	67	137	0	0	1	0	0	75
4.66667	1.20833	80	172.333	66.2069	4.65	17.2043	-10.4333	7.6	16	74	2.38082	40	2.03836	1	40.8307	1	28.3773	1	0	1	9.21667	71	49.5684	32.2625	1	176	199	2.29885	0	1	1	57	45	155.372	1	24.623	1			0	1	1	0	0	92.9368
4.33333	1.51667	59.3333	110.667	39.1209	10.11	5.86878	-11.4	5.9	13.6	85	4.3863	13	4.3863	0	57.7224	0	9.64214	0	1	1	12.69	66	52.4306	82.1571	0	139	98	1.99123	0	1	0	60	42	126.079	1	30.7306	0	74	132	0	0	0	0	0	80.0641
8.66667	2.21889	103.333	88	46.5699	12.6	8.20106	-16.2667		12.8	101	2.51781	20	2.49589	1	53.18	0	12.9444	0	0	1	25.525	83	54.1667		0				0	0	0	45	28				0			0	0	0	0	0	135.379
5.33333	1.42778	99.3333	132.333	69.572	11.85	8.38256	-11.9333		12		3.23288	12	1.25479	1	70.8771	0	17.8213	0	1	1	16.15	52	52.9412	44.2017	0				1	0	0	48	36	78.8293	0	19.0443	0	80	120	0	0	0	0	0	79.4702
5.83333	1.69556	123.667	114	72.9358	8.25	14.9899	-14.1333	4.8	14.1	162	2.15342	3	2.15342	0	53.46	1	14.3327	1	1	1	39.63	78	59.0164	39.2062	1	164	47	1.6721	1	1	0	51	31	101.808	0	25.1486	1		177	0	1	1	1	0	74.5342
5.33333	1.87667	151.333	129.333	80.6394	9.45	16.0141	-16.9333	7.6		76	2.79452	7	2.79452	0	38.25	0	19.1445	0	0	1	15.76	58	56.4103	85.6126	1	206	164	2.21484	0	1	0	47	27	97.2905	0	27.1416	0	80	157	0	0	1	0	0	95.1475
6.5	1.98333	106	145.667	53.4454	9.6	11.0417	-13.4333	7	12.4	86	1.08493	22	0.832877	1	31.6998	1	45.8842	0	0	0	21.27	72	47.6744	45.1659	1	186	154	2.18752	1	0	0	52	32	154.814	1	18.5529	0	74	162	0	0	0	0	0	65.7174
6.33333	1.02444	80.3333	170.667	78.4165	5.52	14.5531	-16	7	12.1	88	0.854795	12	0.854795	0	63.3159	1	18.7762	0	1	1	25	83	50.1253	66.299	1	155	41	1.61278	0	0	0	64	52	195.534	1	26.9896	1			0	0	1	0	0	43.956
7.66667	1.46611	77.3333	133.333	52.7473	8.4	9.20635	-10.6667	6.9	15.4	95	2.95342	6	2.95342	0	54.7033	0	23.0687	0	1	1	16.7583	69	31.25	58.4809	1	196	105	2.02119	1	0	0	59	46	153.967	1	24.3375	0	78	137	0	0	1	0	0	78.9266
5.66667	1.70611	72	145.333	42.2012	9.6	7.5	-15.2	6.6	14.2	99	3.97534	4	3.97534	0	57.4658		31.1648	0	1	1	29.8	63	55.9633	41.45	0	183	140	2.14613	0	1	1	57	43	207.567	1	28.5665	1	90	152	0	0	0	0	0	61.9963
4.83333	0.950556	68.3333	159.667	71.8878	9.45	7.23104	-7.03333	7	13.4	91	2.73425	17	0.728767	1	85.5402	1	57.6296	1	0	1	13.0667	70	37.5	38.5457	1	245	99	1.99564	0	1	1	65	55	195.101	1	25.0657	1	70	120	1	0	0	0	0	91.5192
5.83333	1.42833	91.3333	120	63.944	7.5	12.1778	-9.43333	7.3	12.6	87	3.24384	6	3.24384	0	47.9133	0	31.6114	0	1	1	19.69	65	47.4576	43.9893	0	161	140	2.14613	0	1	0	52	39	144.918	1	29.8233	1	80	140	0	0	0	0	0	103.413
7.66667	1.725	98.3333	204	57.0048	7.65	12.854	-14.7	7.7	13.6	142	1.80274	6	1.80274	0	42.4571	0	17.6788	1	0	1	26.43	76	75.641	40.7836	1	157	72	1.85733	1	1	1	53	30	129.732	1	25.1559	1		174	0	0	1	1	0	95.4502
6.33333	1.46056	90.6667	166.667	62.0768	9	10.0741	-14.9333	7	18.1		4.06301	8	4.06301	0	66.5938	0	27.5037	0	0	1	20.9	65	56.25	38.7133	1				0	1	1	52	36	142.916	1	27.852	1	72	119	0	0	0	0	0	64.1163
7.5	2.455	99	129.667	40.3259	12.3	8.04878	-18.4667	6.1			2.18356	4	2.18356	0	39.1251	1	21.7125	0	0	1	24.55	63	71.7391	37.7513	0				0	0	0	45	28	91.1149	0	30.8185	0	65	110	0	0	0	0	0	75.9878
5.33333	1.05333	91.6667	153.667	87.0253	7.95	11.5304	-9.13333			180	2.66301	16	0.619178	1	79.82	1	24.6703	0	1	1	12.3833	61	41.5385	62.2762	1	179	376	2.57519	0	1	1	64	47	125.474	1	42.7573	1	71	121	1	0	1	1	0	85.8615
5.83333	2.24889	93.3333	151	41.502	6.75	13.8272	-14.8333	5.1	13.9	180	4.15068	6	4.15068	0	68.6101	1	46.0069	0	0	1	15.8583	80	71.7391	40.5161	0	141	57	1.75587	1	1	0	48	35	118.544	1	22.0317	1			0	0	0	1	0	81.5661
4.83333	1.145	125.667	356.667	109.753	3.6	34.9074	-10.9667	3.2	12.3	159	2.37808	13	0.761644	1	50.9194	0	6.48983	1	0	1	12.2917	72	31.25	42.8098	1	146	416	2.61909	0	0	1	69	58	168.672	1	26.0933	1	61	124	1	0	1	1	0	64.711
5.66667	2.98389	113.333	108.333	37.9818	9.75	11.6239	-17.2667	6.1		171	2.56712	10	2.56712	0	65.62	0	10.1292	0	1	1	12.5167	70	60.6742	102.83	1	127	97	1.98677	1	0	1	54	34	138.486	1	25.6489	1	93	162	0	0	1	1	1	66.2691
5.83333	1.44778	59	143.667	40.7521	10.785	5.47056	-13.1667	8.9			4.4137	8	4.4137	0	56.6898	0	30.3072	1	1	1	15.29	72	65.0382	71.2871	1	179	92	1.96379	0	0	1	60	44	159.306	1	29.0606	0	74	127	0	1	0	0	0	59.2768
5.16667	2.05056	162	113	79.003	11.1	14.5946	-15.2333		8.7		2.0274	6	1.6411	1	63.5824	0	9.73949	0	0	1	14.4	69	61.8182	63.4518	0				0	0	0	47	34	94.9042	0	25.9695	1	62	117	1	0	0	0	0	125.104
7.16667	1.56778	80	118	51.0276	9.6	8.33333	-12.5333	5	13.7	79	3.24658	24	3.24658	0	69.3123	0	23.9248	0	1	1	14.6583	68	49.1228	33.7501	1	168	66	1.81954	0	0	0	51	33	127.331	1	26.2188	0	60	90	0	0	0	0	0	106.308
4	0.957222	67	151.333	69.9942	6.9	9.71014	-7.3	8.1			2.67397	5	2.67397	0	67.57	0	54.3486	1	1	1	15.72	56	47.0588	28.7642	1				0	1	0	48	36	127.363	1	26.5118	0	78	131	0	1	1	0	0	81.1249
4.83333	1.20389	102.333	131.333	85.0023	7.2	14.213	-6.83333	7.5	8.9		2.16164	52	0.668493	1	57.6673	1	25.4156	0	1	1	15.85	70	32.2581	39.8864	1	148	53	1.72428	1	0	1	60	47	200.31	1	24.6094	1	65	128	1	0	1	1	0	102.494
6.16667	1.56111	73.6667	145.667	47.1886	11.1	6.63664	-15	5.6		133	2.33425	7	2.33425	0	72.53	0	78.9649	0	0	0	19.13	53	73.75	25.7383	1	145	103	2.01284	1	1	1	51	36	64.3146	0	31.8339	1		107	0	0	1	1	0	90.4704
6.66667	1.57056	110.667	150.667	70.4634	9.45	11.7108	-13.1333	9	13.3	176	2.12603	12	1.74247	1	72.37	0	15.5595	1	0	1	13.8167	65	72.5806	26.0946	0	169	175	2.24304	1	1	1	40	19	102.909	0	23.0681	1	65	128	1	1	1	1	0	68.089
6.83333	1.92167	78	143	40.5898	9.6	8.125	-14.1667	7.5			2.13699	5	2.13699	0	62.97	1	20.4587	0	1	0	18.81	57	58.9286	53.3782	0				1	1	1	49	30	131.468	1	31.6735	1	88	131	0	0	1	1	0	82.6446
5.66667	1.11389	68.6667	181	61.6459	7.35	9.3424	-9.8		15.7	186	2.27945	11	0.252055	1	89.21	0	29.1496	0	1	1	7.15	58	45.977	50.034	1				0	1	0	54	43	199.256	1	20.7612	1	65	108	1	0	0	0	0	66.6815
6.16667	2.11611	92	151	43.476	7.95	11.5723	-19.2333	8.5			2.77808	8	2.77808	0	56.7405	0	14.4	0	1	1	13.8917	80	62.8571	52.6321	0				1	1	1	48	27	88.4449	0	23.5556	1	64	104	0	0	1	0	0	58.2411
6.16667	2.37333	144.667	113	60.9551	10.05	14.3947	-18.4	10.5	10.1	184	2.07671	9	2.07671	0	30.94	0	8.13759	1	0	1	17.7583	66	63.9344	74.2642	0	181	242	2.38382	1	1	0	50	32	122.603	1	25.721	1	60	120	1	0	1	1	0	63.5324
7.66667	1.79711	72.6667	163.333	40.4353	10.05	7.23051	-14.2667	5.6	15.8	102	1.96438	14	1.83836	1	56.51	0	32.4982	0	1	1	16.4583	73	74.0741	34.6755	0	189	147	2.16732	1	0	0	41	29	130.633	1	28.764	1		136	0	0	0	1	0	81.8107
5	1.45167	90.6667	173.333	62.4569	9.345	9.70216	-14.0333	7.6	14.2	115	3.3589	8	3.3589	0	32.6205	1	24.962	0	1	1	14.9583	73	63.6744	53.8465	0	173	93	1.96848	1	1	1	58	34	156.82	1	26.2227	1	76	163	0	0	1	0	0	53.0973
4.66667	1.22056	86	147.667	70.4597	7.65	11.2418	-11.8333	10.1	13.3	133	2.14795	18	0.334247	1	52.06	0	18.6854	0	1	1	12.6	78	56.6038	44.7354	1	165	130	2.11394	0	0	0	53	36	130.51	1	24.0055	0	72	148	0	0	1	1	0	69.5733
5.5	1.65722	86.6667	146.667	52.2963	9.6	9.02778	-12.7	9.7	12.6		3.43014	17	0.835616	1	53.8202	0	11.9141	0	1	1	19.19	69	60.5263	41.3492	1	191	99	1.99564	0	0	0	51	34	196.262	1	26.2227	0	80	141	0	0	0	0	0	51.5464
4	1.27722	142.667	156.333	111.701	7.65	18.6492	-9.13333	15.5	12.7		2.35342	26	0.605479	1	60.68	0	22.4635	0	1	1	12.73	69	44.7154	87.7402	1				0	0	1	61	45	175.611	1	26.1719	1	61	112	1	0	0	0	1	92.2226
8.5	1.29889	66.3333	179.333	51.0693	13.35	4.96879	-14.6667	5.6	15.7	92	2.72603	7	1.73151	1	64.82	1	23.0769	0	1	1	19.96	67	67.3077	37.579	1	191	61	1.78533	1	1	1	34	24	77.9946	0	30.1103	1	75	115	0	0	1	0	0	88.3913
7.5	1.81056	94.3333	109	52.1019	10.05	9.3864	-14.8333	10.3	10.4	97	2.99452	13	1.82466	1	45.999	1	33.2034	0	1	1	22.94	81	59.5238	43.6715	1	149	47	1.6721	1	0	1	45	34	106.029	0	21.0938	0	88	146	1	0	1	1	0	82.9646
8.16667	2.01111	87	147	43.2597	12.75	6.82353	-16.1667	6.1	14.6	82	1.8274	4	1.8274	0	62.4546	0	72.8167	0	1	1	24.9	50	55.8824	24.4646	1	201	76	1.88081	0	0	0	48	32	64.2928	0	24.3375	0	80	110	0	0	0	0	0	68.0272
8.33333	2.13833	90	158.667	42.0889	13.8	6.52174	-18.8	4.6	15.5	197	2.93699	6	2.93699	0	62.88	0	29.9595	0	1	1	24.6417	48	69.8276	28.6964	1				0	1	0	51	31	141.691	1	28.075	1	79	130	0	0	1	1	0	58.1058
5.66667	2.25889	105	104	46.483	8.1	12.963	-14.6333				3.2274	8	3.2274	0	42.09	0	22.3888	1	0	1	14.2917	80	49.0196		0				1	1	0	46	31				1	80	140	1	1	1	0	0	80.2139
4.66667	1.16944	95.3333	132	81.5202	7.2	13.2407	-8.43	8.9	11.7	127	2.88219	28	0.608219	1	35.3593	1	30.419	0	1	1	14.5	82	38.8889	40.5547	1	164	309	2.48996	1	1	1	63	43	166.2	1	27.3356	0			1	0	1	1	1	97
7.33333	2.33167	110.333	167	47.3195	9.6	11.4931	-16.6667	4.5	8.9	82	3.41096	6	3.41096	0	80.5136	1	20.3482	0	0	1	21.7333	71	56.338	69.0685	1	109	49	1.6902	0	0	0	46	34	114.563	0	19.5312	0	62	110	1	0	0	0	0	80.9717
	1.505	75.3333	102	50.0554	6.003	12.5444	-10.4	10.5	14.8	100	2.0274	11	2.0274	0	52.5012	0	32.8801	1	0	1	11.28	88	70.8333	20.294	0	271	160	2.20412	0	0	1	40	28	119.528	1	23.6832	1			1	0	1	0	0	126.422
7.33333	1.65	113	149	68.4848	9.6	11.7708	-14.9333	7.4	12.4	138	2.33151	13	2.10685	1	40.83	1	25.2268	1	1	1	16.0167	75	55.3846	26.8107	1	128	154	2.18752	1	1	0	53	38	131.226	1	22.1297	1	69	120	1	0	1	1	1	78.1657
4.66667	1.53722	114.333	175.667	74.3766	6.15	18.5908	-12.5	6.9	15.4	113	1.30137	6	1.30137	1	69.5702	1	38.7089	1	0	1	11.5583	80	39.4366	71.6782	1	251	114	2.0569	0	1	1	63	50	173.059	1	24.6548	1	90	150	1	0	1	0	1	61.7665
6	1.30222	76.6667	149.667	58.8737	9.9	7.74411	-10.2	7.1	15.3		4.41918	18	4.41918	0	49.5048	1	25.2746	1	1	0	12.2083	72	61.4035		1				0	0	0	48	37				1	52	141	0	1	1	0	0	106.082
5.66667	1.47889	99.6667	143.667	67.3929	10.35	9.62963	-13.3333		12.9	146	1.8411	3	1.8411	1	84.7137	0	7.01303	0	1	1	17.5583	56	53.9683	26.8734	0	136	138	2.13988	0	0	0	48	35	112.176	1	24.1217	0	80	130	0	0	0	0	0	72.8332
6.5	1.62778	79	108	48.5324	10.95	7.21461	-9.6	7.2	14.4	92	3.99178	12	3.99178	1	44.7127	0	13.2639	0	1	1	12.63	67	42.6829	49.0827	1	113	163	2.21219	0	1	1	66	55	156.637	1	23.9188	1	100	150	1	0	0	0	1	91.2964
8	1.925	106.333	142	55.2381	11.1	9.57958	-17.0667	7.4		111	3.62192	8	3.62192	0	72.4068	0	9.42633	0	1	1	17.9667	61	75.7143	46.7365	1	158	94	1.97313	0	1	0	47	27	126.607	1	28.7197	1	89	140	0	0	1	0	0	94.1324
6.83333	2.07444	99.3333	173.667	47.8843	8.625	11.5169	-16.5333		11.9		1.84658	19	0.452055	1	38.6839	0	57.4079	0	1	1	27.2333	78	66.3797	36.2327	0				1	1	1	39	28	112.025	1	27.3399	1	84	155	0	0	1	0	0	62.0989
5.66667	1.42056	88.3333	121.333	62.1822	7.05	12.5296	-8.8	8.8		133	2.87123	6	2.87123	0	57.99	1	16.9959	0	1	1	10.575	59	66	44.2105	1	199	114	2.0569	0	1	0	46	30	156.984	1	25.8645	0	76	115	0	0	1	0	0	106.308
5.5	1.71056	104.667	135	61.1887	7.65	13.6819	-14.1	5.7	11.7		1.26575	10	1.26575	0	55.4698	1	70.9799	0	1	1	14.625	77	61.5385	38.6172	1	130	57	1.75587	0	1	1	47	27	129.56	1	17.4449	1			1	0	0	0	0	101.317
5	1.05889	81.3333	151.333	76.8101	6.75	12.0494	-10.7333	9.9	12.6	87	2.99726	9	1.56164	1	48.7761	0	33.0108	0	1	1	11.9917	82	35.514	52.7102	1	139	120	2.07918	0	0	1	57	44	129.075	1	27.4077	1	65	139	0	0	1	0	0	67.6133
4.33333	0.923889	119	107.333	128.803	6.75	17.6296	-7.76667	6.1	16.4	98	3.36438	21	3.27123	1	62.6498	0	9.11246	1	0	1	11.7667	66	38.2979	102.142	1	172	192	2.2833	0	0	0	57	43	235.682	1	22.5827	1	94	175	0	1	1	0	0	61.2245
3.83333	0.889444	74	104.667	83.198	6.6	11.2121	-5.8	9	16.4	116	2.90685	9	2.90685	0	52.85	0	29.9344	0	1	1	6.83	66	17.2185	62.7605	1	173	161	2.20683	0	1	1	69	59	130.74	1	29.7609	1		129	1	0	0	0	1	99.3049
8.33333	2.10222	123.667	141.667	58.8266	13.05	9.47637	-16.3667	4.3	14	104	0.843836	5	0.843836	0	50.96	0	11.8533	1	0	0	14.53	58	57.1429	43.9266	0	202	108	2.03342	0	0	0	44	28	102.612	0	29.756	0	65	122	1	0	0	0	0	76.6675
6.33333	1.66833	86	100.667	51.5485	11.1	7.74775	-14.6333	6.8	16.1	117	1.6274	5	1.6274	0	75.8994		37.2114	1	0	1	14.3583	56	54.2857	57.1261	1	156	196	2.29226	1	1	0	55	42	92.7987	0	24.6914	1	63	116	0	0	1	0	0	73.5835
4.5	1.72944	102.667	167.667	59.364	8.25	12.4444	-13.5667	8.3	14	119	1.48493	5	1.48493	0	59.2543	0	32.8866	1	1	1	23.24	72	56.0606	57.3769	1	164	76	1.88081	0	0	0	44	28	119.23	0	29.5858	0	95	153	0	1	1	0	0	92.6212
5.66667	1.54278	63	126	40.8354	6.9	9.13043	-12.7333	8.1	16.1	142	3.81096	24	3.81096	0	43.0482	0	31.1183	0	0	1	16.72	87	41.791	23.8347	1	189	118	2.07188	0	0	0	49	37	112.476	0	23.6614	0			0	0	0	0	0	90.8265
6.16667	1.39389	72.3333	168.333	51.8932	7.35	9.84127	-14.8	7.8	16.4	297	0.534247	10	0.534247	0	39.14	1	16.8555	1	0	1	11.0417	78	57.971	44.9806	1				1	1	0	54	39	176.227	1	30.1103	1	85	149	0	1	1	1	1	82.1018
5.83333	1.46389	84	217	57.3814	6.9	12.1739	-11.8667	4.5	13		3.00822	8	3.00822	0	47.51	1	43.6116	1	0	1	8.74167	61	32.5581	49.6023	0				0	1	1	49	35	108.768	0	25.0657	1	89	140	1	0	1	0	0	87.3871
6.5	1.35556	111.21	163.333	82.0402	9.99	11.1321	-15.4	5.2	12.6		2.44384	9	2.44384	0	65.9559	0	20.6362	1	1	1	17.09	75	51.6801	57.871	1	146	110	2.04139	1	1	1	60	43	231.582	1	28.4444	1	65	116	0	1	1	0	0	68.7916
9.16667	1.715	88	113.667	51.312	9.75	9.02564	-13.7667	13.3	14.2	116	3.04384	29	2.53151	1	21.5664	0	33.0725	0	1	1	17.7417	73	61.1111	37.5845	1	171	224	2.35025	1	1	0	45	26	108.412	0	31.25	1	78	129	0	0	1	1	0	115.92
5.33333	1.68889	122	115.667	72.2368	7.8	15.641	-14.9333	15.4	9	170	1.86301	16	1.86301	0	20.2836	1	10.8943	0	1	1	16.2	78	56	45.8673	0				0	1	0	49	36	85.1277	0	22.6667	0	95	148	1	0	1	1	0	111.235
5.16667	1.44667	92	132.667	63.5945	10.8	8.51852	-12.3667	6.9		144	2.62466	7	2.62466	0	52.74	0	21.9684	0	1	1	8.975	56	53.1646	57.248	1	216	144	2.15836	1	0	0	51	33	94.5822	0	28.6048	1	75	141	0	0	1	0	0	73.692
8.33333	1.89722	100.667	100.667	53.06	9.45	10.6526	-16.1667		14.6	130	1.7863	3	1.7863	0	79.62	1	25.9062	0	1	1	26.45	58	73.913	21.5692	0	223	101	2.00432	1	0	1	45	25	122.539	1	36.7865	1	85	141	0	0	1	0	0	117.233
7.33333	2.25833	115	76.6667	50.9225	10.5	10.9524	-14.8667	12.6	17	99	0.819178	11	0.40274	1	53.799	0	7.53177	0	1	1	15.3583	72	65.6863	79.9553	1	204	192	2.2833	0	1	1	56	38	200.88	1	27.2509	1	80	122	1	0	0	0	0	127.173
5.66667	2.11944	84.6667	124.333	39.9476	9	9.40741	-16.3	9.3	14.8		3.56164	16	1.74247	1	52.5078	0	10.9223	0	1	1	16.1083	72	57.1429	31.9812	1	118	58	1.76343	0	1	0	50	33	133.572	1	24.5675	1	64		0	0	1	0	0	52.5394
4.33333	1.03333	94.6667	183.333	91.6129	5.7	16.6082	-10.6667	6.2	10.5	98	1.49863	13	1.40548	1	71.9504	0	59.7386	0	0	1	12.63	76	32	54.6421	0	179	73	1.86332	0	0	1	59	43	152.81	1	26.255	1	65	102	0	0	0	0	0	64.4607
6.83333	1.84611	121.333	170.667	65.7237	9.135	13.2822	-19.4	10.4	12.6		2.36712	9	2.36712	0	48.2962		76.5298	1	0	1	21.025	76	63.6526	56.0653	0	216	186	2.26951	0	0	1	44	29	75.6771	0	30.9156	1	87	154	1	0	1	0	0	57.0017
8	2.06167	85	117.333	41.2288	13.26	6.41026	-18.9	6.7	15.4	97	3.81918	7	3.81918	0	55.0124	0	61.3796	0	1	1	26.19	57	64.556	25.8619	1	177	189	2.27646	0	1	0	48	31	138.588	1	28.6288	0	80	160	0	0	1	0	0	80.2354
6.5	1.49778	179.333	434.667	119.733	8.25	21.7374	-14.1333	8.5	12.3	137	1.52055	16	0.493151	1	32.8839	1	50.7346	0	0	1	27.64	84	78	28.5415	0	180	56	1.74819	1	0	1	45	27	111.357	1	25.9695	1			0	0	1	1	0	63.7484
6.66667	2.00611	86	171.667	42.869	9.15	9.39891	-14.6	7.9	14.5	140	3.73425	8	3.73425	1	70.7881	0	24.8977	0	1	1	30.13	60	51.4286	49.62	0	208	571	2.75664	1	1	1	50	31	127.592	1	23.6244	1	80	150	1	0	1	0	0	83.3333
7.16667	1.36056	111.667	125	82.0743	7.8	14.3162	-12.5333	9.6	9.6		4.17534	9	4.17534	0	70.8797	0	27.9744	0	0	1	15.6833	55	54.2169	58.883	1				0	0	1	68	49	160.832	1	42.7573	1	83	133	1	0	1	0	0	85.6653
5.66667	1.405	94	132.333	66.9039	7.95	11.8239	-9.8		13.8		3.33151	7	3.33151	0	72.388	0	44.5114	1	0	1	17.6417	64	46.7391	34.2434	1				1	0	0	62	48	168.802	1	22.6562	0	93	128	1	0	1	1	0	87.1586
8.16667	1.93	109	130.667	56.4767	15.6	6.98718	-17.0333	7	15	104	4.24932	9	4.24932	0	72.8504	0	58.1952	0	1	1	24.67	60	51.1905	34.8131	1	164	97	1.98677	0	1	0	51	32	116.008	0	27.968	0	71	114	0	0	1	0	0	74.4417
4.5	1.14889	60.3333	202	52.5145	5.1	11.8301	-9.4	7.8	16.4	124	6.41918	17	4.87945	1	75.0268	1	75.0576	0	1	1	19.94	55	39.0533	39.456	1	160	358	2.55388	1	1	1	65	52	193.625	1	29.0657	1	62	102	0	0	1	1	0	84.1043
5.83333	1.12667	119.333	206.333	105.917	4.95	24.1077	-9.76667	5.5	12.9	81	2.19178	4	2.19178	0	59.33	1	9.40505	1	1	1	14.5667	78	77.6316	52.1794	0	196	72	1.85733	1	1	0	46	26	169.595	1	32.4142	1		134	0	1	1	0	0	85.4701
5.5	1.36778	73	136	53.3712	6.9	10.5797	-7.7	5.6			1.12603	4	1.12603	0	51.83	0	12.0915	0	1	1	13.45	64	49.4624	33.7427	1				0	1	1	60	41	176.525	1	24.093	1	75	109	0	0	1	0	0	67.7354
4.66667	1.70556	76	69.6667	44.5603	7.65	9.93464	-12.9667	7.8	15.1	130	2.99178	7	2.99178	0	67.27	1	20.5145	0	1	1	15.55	65	61.6438	61.7264	1	159	79	1.89763	1	1	1	56	36	144.165	1	28.3447	1	83	128	0	0	1	1	1	83.612
4.83333	1.66167	92	106.333	55.3661	7.8	11.7949	-10.9333	6.3	13.5	109	2.20822	7	2.20822	0	64	0	41.5565	0	1	1	12.83	69	37.5	51.4639	0	146	68	1.83251	0	0	0	52	39	131.722	1	31.3465	0	63	141	0	0	0	0	0	123.203
8.83333	1.23889	59	150	47.6233	12.795	4.61118	-10.9	8.4	15.3	109	4.06301	6	4.06301	0	60.4176	0	33.5101	0	1	1	19.43	48	60.2988	50.3684	1	226	102	2.0086	0	1	0	60	46	131.552	1	31.4564	0			0	0	0	0	0	67.7201
4.33333	1.17056	113.333	122.667	96.8201	5.85	19.3732	-7.06667	4.2	13.4	93	2.35616	7	1.72603	1	69.5	1	14.9052	0	1	1	9.88333	80	36.1111		0		62	1.79239	0	0	1	46	34				0	78	128	0	0	0	0	0	101.729
8.83333	1.96167	164.667	154	83.9422	8.25	19.9596	-17.3667	8.1	15.2	118	2.78356	5	2.78356	0	60.1814	0	19.3993	0	1	1	11.6667	71	68.254	47.4258	0	160	137	2.13672	0	1	1	49	27	98.4362	0	21.5019	1	60	121	1	0	1	0	0	106.8
4.66667	1.19333	90.6667	171.333	75.9777	7.2	12.5926	-10.6667	6.8	16.5	179	4.08219	7	4.08219	0	52.0663	0	34.949	0	1	1	12.05	62	35.5932	31.7351	1	152	102	2.0086	0	1	1	51	35	106.394	0	23.8087	1	97	158	0	0	1	1	1	75.9494
6.66667	2.37833	84.3333	132.333	35.459	12.63	6.67722	-15	5.7	15.1	107	1.72603	3	1.72603	0	69.9941	0	21.7765	0	1	1	19.3	61	64.6592	37.9168	1	201	71	1.85126	0	0	1	45	27	102.887	0	26.5338	1	100	140	0	0	1	0	0	79.1348
6.16667	1.26222	112	114	88.7324	8.1	13.8272	-14.1333	6.2	12.3	94	4.17534	8	4.17534	0	51.644	0	70.5213	0	0	1	11.04	84	48.3333	80.6853	1	147	90	1.95424	0	0	0	59	38	192.78	1	27.8488	0	73	135	0	0	1	0	0	43.6872
4.83333	1.49778	83.6667	81	55.8605	7.05	11.8676	-10.6667			92	4.27397	8	4.21096	1	63.5958	0	33.1769	0	0	1	13.72	78	23.0769	65.4148	0				0	0	0	64	56	128.312	1	18.4202	0	70	92	0	0	1	0	0	121.359
6	1.73556	94.3333	131.333	54.3534	11.1	8.4985	-13.3667	6.2	16.8	94	3.18904	4	3.18904	0	77.8321	0	59.3058	1	0	1	19.81	49	45.7627	51.2978	1	174	149	2.17319	0	0	0	49	32	118.342	0	26.7755	0			0	1	1	0	0	83.0795
4.66667	1.30333	62	148.667	47.5703	4.5	13.7778	-7	4.4	12		2.36712	9	2.27671	1	79.7492	0	17.3611	0	1	1	10.2333	83	28		1				0	0	0	56	47	191.892	1	22.1836	1	73	144	1	0	0	0	0	123.457
8.83333	1.465	97	155.333	66.2116	11.4	8.50877	-13	8.2	15.9	90	3.66575	8	2.46849	1	89.0092	1	5.33264	0	1	1	15.71	61	55.7522	44.4129	1	152	77	1.88649	0	1	1	45	33	90.8773	0	29.0548	1	89	144	0	0	1	1	0	87.4636
8.5	2.35667	112.667	105.667	47.8076	12.75	8.8366	-18	5.9	11.2		3.4274	7	3.4274	0	59.4764	0	26.7241	0	0	1	20.0083	69	75	62.8569	1	128	106	2.02531	0	0	0	53	36	93.2986	0	25.3906	0	68	104	1	0	0	0	0	74.3679
4.33333	1.25444	96	61.6667	76.5279	7.8	12.3077	-6		15.4	114	2.29589	5	2.29589	0	59.47	0	37.9917	0	1	1	8.66667	58	16.9355	32.0337	1	193	70	1.8451	1	0	0	57	48	154.367	1	21.0498	0	78	124	1	0	0	0	0	163.31
7.5	1.84667	103	188	55.7762	9.9	10.404	-16.8	4.6	9.7	132	3.2411	3	3.2411	0	42.8281	1	14.526	0	0	1	21.65	70	65.3846		1	155	66	1.81954	0	0	1	47	34				0	62	126	0	0	1	1	0	68.7128
6.66667	2.09444	82.3333	138.667	39.3103	10.8	7.62346	-14	6.5	15.1	85	2.33973	5	2.33973	0	57.6	0	18.4666	1	1	1	16.4167	74	58	34.8178	1	131	81	1.90849	1	0	0	46	30	123.886	0	23.5078	0	79	111	0	1	1	0	0	95.9693
6.16667	1.79389	98.6667	132.333	55.0015	10.5	9.39683	-17		14	126	2.3726	6	2.3726	0	79.4	0	9.16183	1	0	1	16.43	70	55.8824	42.4731	0	248	132	2.12057	1	0	0	49	33	103.903	0	26.4381	0	77	126	0	1	0	0	0	95.7243
7.83333	1.92	119	135.667	61.9792	10.95	10.8676	-13.9333	5.5	14.3	97	1.36164	8	1.36164	0	49.15	0	30.9203	1	1	1	15.15	68	45.9459	45.7711	1	216	46	1.66276	0	0	1	48	32	145.498	1	22.913	1		136	0	1	0	0	0	100.536
5.83333	1.67833	108	123.667	64.3496	9.6	11.25	-13.6	9.1	13.7	125	1.97534	6	1.97534	1	43.33	0	24.1633	1	0	1	11.11	69	69.8925	67.8508	1	173	185	2.26717	0	0	1	53	35	191.536	1	34.7209	1	72	123	0	0	1	0	0	76.9823
